# Supplementary material for: Caveat when using ADC(2) for studying the photochemistry of carbonyl-containing molecules
Source: Phys Chem Chem Phys. 2021 Jun 4;23(23):12945–9. doi: 10.1039/d1cp02185k (PMC8207513; doi:10.1039/d1cp02185k)
Supplement: CP-023-D1CP02185K-s002 [file CP-023-D1CP02185K-s002.xyz]

8
geom_0.gzmat
C          0.00000        0.00000        0.00000
C          1.48170        0.00000        0.00000
O         -0.68077        0.00000       -1.00625
C          2.17911       -0.00060        1.15111
H          1.97198        0.00051       -0.97821
H          1.66560       -0.00062        2.11812
H          3.27131       -0.00110        1.16579
H         -0.46639       -0.00053        1.01728
8
geom_1.gzmat
C          0.00000        0.00000        0.00000
C          1.47354        0.00000        0.00000
O         -0.68935        0.00000       -1.02730
C          2.16888       -0.00115        1.15624
H          1.96557        0.00304       -0.97735
H          1.65109        0.00007        2.12100
H          3.26065       -0.00138        1.17413
H         -0.48346       -0.00181        1.00802
8
geom_2.gzmat
C          0.00000        0.00000        0.00000
C          1.46537        0.00000        0.00000
O         -0.69778        0.00000       -1.04841
C          2.15863       -0.00170        1.16134
H          1.95914        0.00557       -0.97647
H          1.63659        0.00078        2.12385
H          3.24995       -0.00169        1.18243
H         -0.50032       -0.00308        0.99846
8
geom_3.gzmat
C          0.00000        0.00000        0.00000
C          1.45721        0.00000        0.00000
O         -0.70606        0.00000       -1.06962
C          2.14835       -0.00226        1.16646
H          1.95273        0.00810       -0.97559
H          1.62204        0.00147        2.12669
H          3.23921       -0.00200        1.19076
H         -0.51700       -0.00431        0.98863
8
geom_4.gzmat
C          0.00000        0.00000        0.00000
C          1.44904        0.00000        0.00000
O         -0.71419        0.00000       -1.09089
C          2.13805       -0.00282        1.17157
H          1.94630        0.01062       -0.97469
H          1.60752        0.00218        2.12950
H          3.22844       -0.00231        1.19906
H         -0.53351       -0.00553        0.97851
8
geom_5.gzmat
C          0.00000        0.00000        0.00000
C          1.44088        0.00000        0.00000
O         -0.72216        0.00000       -1.11224
C          2.12771       -0.00339        1.17669
H          1.93988        0.01313       -0.97379
H          1.59296        0.00288        2.13230
H          3.21763       -0.00262        1.20738
H         -0.54983       -0.00673        0.96812
8
geom_6.gzmat
C          0.00000        0.00000        0.00000
C          1.43271        0.00000        0.00000
O         -0.72999        0.00000       -1.13368
C          2.11736       -0.00396        1.18179
H          1.93345        0.01564       -0.97287
H          1.57840        0.00357        2.13506
H          3.20679       -0.00296        1.21567
H         -0.56592       -0.00787        0.95746
8
geom_7.gzmat
C          0.00000        0.00000        0.00000
C          1.42454        0.00000        0.00000
O         -0.73766        0.00000       -1.15518
C          2.10696       -0.00454        1.18690
H          1.92702        0.01814       -0.97196
H          1.56380        0.00428        2.13783
H          3.19590       -0.00331        1.22398
H         -0.58182       -0.00899        0.94654
8
geom_8.gzmat
C          0.00000        0.00000        0.00000
C          1.41638        0.00000        0.00000
O         -0.74518        0.00000       -1.17676
C          2.09657       -0.00512        1.19200
H          1.92060        0.02065       -0.97102
H          1.54923        0.00497        2.14055
H          3.18500       -0.00364        1.23226
H         -0.59751       -0.01009        0.93533
8
geom_9.gzmat
C          0.00000        0.00000        0.00000
C          1.40821        0.00000        0.00000
O         -0.75255        0.00000       -1.19842
C          2.08611       -0.00570        1.19710
H          1.91416        0.02314       -0.97008
H          1.53460        0.00567        2.14326
H          3.17403       -0.00399        1.24056
H         -0.61298       -0.01114        0.92387
8
geom_10.gzmat
C          0.00000        0.00000        0.00000
C          1.40005        0.00000        0.00000
O         -0.75976        0.00000       -1.22014
C          2.07567       -0.00629        1.20220
H          1.90773        0.02563       -0.96912
H          1.52001        0.00636        2.14595
H          3.16307       -0.00436        1.24883
H         -0.62826       -0.01218        0.91216
8
geom_11.gzmat
C          0.00000        0.00000        0.00000
C          1.39189        0.00000        0.00000
O         -0.76682        0.00000       -1.24193
C          2.06518       -0.00689        1.20730
H          1.90131        0.02812       -0.96817
H          1.50537        0.00705        2.14861
H          3.15204       -0.00474        1.25713
H         -0.64329       -0.01318        0.90020
8
geom_12.gzmat
C          0.00000        0.00000        0.00000
C          1.38372        0.00000        0.00000
O         -0.77373        0.00000       -1.26380
C          2.05466       -0.00749        1.21239
H          1.89487        0.03060       -0.96719
H          1.49074        0.00776        2.15126
H          3.14099       -0.00511        1.26538
H         -0.65811       -0.01414        0.88798
8
geom_13.gzmat
C          0.00000        0.00000        0.00000
C          1.37556        0.00000        0.00000
O         -0.78048        0.00000       -1.28573
C          2.04412       -0.00810        1.21748
H          1.88844        0.03307       -0.96622
H          1.47607        0.00845        2.15388
H          3.12989       -0.00548        1.27366
H         -0.67269       -0.01507        0.87552
8
geom_14.gzmat
C          0.00000        0.00000        0.00000
C          1.36739        0.00000        0.00000
O         -0.78708        0.00000       -1.30774
C          2.03356       -0.00871        1.22257
H          1.88199        0.03554       -0.96522
H          1.46141        0.00915        2.15649
H          3.11877       -0.00589        1.28192
H         -0.68705       -0.01595        0.86282
8
geom_15.gzmat
C          0.00000        0.00000        0.00000
C          1.35922        0.00000        0.00000
O         -0.79352        0.00000       -1.32982
C          2.02295       -0.00932        1.22765
H          1.87555        0.03801       -0.96422
H          1.44671        0.00984        2.15907
H          3.10759       -0.00628        1.29019
H         -0.70117       -0.01679        0.84990
8
geom_16.gzmat
C          0.00000        0.00000        0.00000
C          1.35106        0.00000        0.00000
O         -0.79980        0.00000       -1.35196
C          2.01235       -0.00994        1.23274
H          1.86911        0.04047       -0.96321
H          1.43204        0.01054        2.16164
H          3.09641       -0.00670        1.29843
H         -0.71505       -0.01761        0.83673
8
geom_17.gzmat
C          0.00000        0.00000        0.00000
C          1.34289        0.00000        0.00000
O         -0.80593        0.00000       -1.37416
C          2.00169       -0.01056        1.23782
H          1.86266        0.04293       -0.96219
H          1.41732        0.01125        2.16418
H          3.08516       -0.00710        1.30669
H         -0.72867       -0.01840        0.82335
8
geom_18.gzmat
C          0.00000        0.00000        0.00000
C          1.33473        0.00000        0.00000
O         -0.81190        0.00000       -1.39644
C          1.99103       -0.01119        1.24289
H          1.85623        0.04538       -0.96117
H          1.40262        0.01194        2.16670
H          3.07391       -0.00754        1.31491
H         -0.74206       -0.01912        0.80973
8
geom_19.gzmat
C          0.00000        0.00000        0.00000
C          1.32656        0.00000        0.00000
O         -0.81771        0.00000       -1.41877
C          1.98031       -0.01183        1.24796
H          1.84977        0.04782       -0.96013
H          1.38787        0.01264        2.16919
H          3.06259       -0.00796        1.32316
H         -0.75519       -0.01983        0.79591
8
geom_20.gzmat
C          0.00000        0.00000        0.00000
C          1.31840        0.00000        0.00000
O         -0.82337        0.00000       -1.44118
C          1.96961       -0.01247        1.25303
H          1.84333        0.05026       -0.95909
H          1.37315        0.01333        2.17168
H          3.05127       -0.00841        1.33137
H         -0.76806       -0.02047        0.78187
