# Supplementary material for: Caveat when using ADC(2) for studying the photochemistry of carbonyl-containing molecules
Source: Phys Chem Chem Phys. 2021 Jun 4;23(23):12945–9. doi: 10.1039/d1cp02185k (PMC8207513; doi:10.1039/d1cp02185k)
Supplement: CP-023-D1CP02185K-s003 [file CP-023-D1CP02185K-s003.xyz]

4
geom_0.gzmat
C          0.00000        0.00000        0.00000
O          1.20900        0.00000        0.00000
H         -0.59827        0.00000       -0.94019
H         -0.59827        0.00049        0.94019
4
geom_1.gzmat
C          0.00000        0.00000        0.00000
O          1.23437        0.00000        0.00000
H         -0.59037        0.00000       -0.94245
H         -0.59034       -0.01136        0.94288
4
geom_2.gzmat
C          0.00000        0.00000        0.00000
O          1.25974        0.00000        0.00000
H         -0.58245        0.00000       -0.94465
H         -0.58242       -0.02325        0.94535
4
geom_3.gzmat
C          0.00000        0.00000        0.00000
O          1.28511        0.00000        0.00000
H         -0.57454        0.00000       -0.94678
H         -0.57449       -0.03523        0.94760
4
geom_4.gzmat
C          0.00000        0.00000        0.00000
O          1.31048        0.00000        0.00000
H         -0.56662        0.00000       -0.94885
H         -0.56653       -0.04724        0.94964
4
geom_5.gzmat
C          0.00000        0.00000        0.00000
O          1.33585        0.00000        0.00000
H         -0.55871        0.00000       -0.95085
H         -0.55858       -0.05931        0.95146
4
geom_6.gzmat
C          0.00000        0.00000        0.00000
O          1.36122        0.00000        0.00000
H         -0.55079        0.00000       -0.95280
H         -0.55062       -0.07144        0.95306
4
geom_7.gzmat
C          0.00000        0.00000        0.00000
O          1.38659        0.00000        0.00000
H         -0.54286        0.00000       -0.95468
H         -0.54264       -0.08362        0.95445
4
geom_8.gzmat
C          0.00000        0.00000        0.00000
O          1.41196        0.00000        0.00000
H         -0.53496        0.00000       -0.95648
H         -0.53468       -0.09582        0.95560
4
geom_9.gzmat
C          0.00000        0.00000        0.00000
O          1.43733        0.00000        0.00000
H         -0.52703        0.00000       -0.95824
H         -0.52671       -0.10807        0.95654
4
geom_10.gzmat
C          0.00000        0.00000        0.00000
O          1.46270        0.00000        0.00000
H         -0.51913        0.00000       -0.95992
H         -0.51873       -0.12034        0.95726
4
geom_11.gzmat
C          0.00000        0.00000        0.00000
O          1.48807        0.00000        0.00000
H         -0.51123        0.00000       -0.96153
H         -0.51074       -0.13264        0.95776
4
geom_12.gzmat
C          0.00000        0.00000        0.00000
O          1.51344        0.00000        0.00000
H         -0.50332        0.00000       -0.96309
H         -0.50276       -0.14496        0.95802
4
geom_13.gzmat
C          0.00000        0.00000        0.00000
O          1.53881        0.00000        0.00000
H         -0.49543        0.00000       -0.96458
H         -0.49478       -0.15728        0.95807
4
geom_14.gzmat
C          0.00000        0.00000        0.00000
O          1.56418        0.00000        0.00000
H         -0.48752        0.00000       -0.96601
H         -0.48678       -0.16964        0.95790
4
geom_15.gzmat
C          0.00000        0.00000        0.00000
O          1.58955        0.00000        0.00000
H         -0.47964        0.00000       -0.96737
H         -0.47878       -0.18201        0.95750
4
geom_16.gzmat
C          0.00000        0.00000        0.00000
O          1.61492        0.00000        0.00000
H         -0.47174        0.00000       -0.96868
H         -0.47080       -0.19437        0.95688
4
geom_17.gzmat
C          0.00000        0.00000        0.00000
O          1.64029        0.00000        0.00000
H         -0.46385        0.00000       -0.96992
H         -0.46282       -0.20674        0.95603
4
geom_18.gzmat
C          0.00000        0.00000        0.00000
O          1.66566        0.00000        0.00000
H         -0.45599        0.00000       -0.97109
H         -0.45482       -0.21909        0.95497
4
geom_19.gzmat
C          0.00000        0.00000        0.00000
O          1.69103        0.00000        0.00000
H         -0.44811        0.00000       -0.97221
H         -0.44684       -0.23144        0.95368
4
geom_20.gzmat
C          0.00000        0.00000        0.00000
O          1.71640        0.00000        0.00000
H         -0.44026        0.00000       -0.97325
H         -0.43884       -0.24377        0.95217
