# Supplementary material for: Caveat when using ADC(2) for studying the photochemistry of carbonyl-containing molecules
Source: Phys Chem Chem Phys. 2021 Jun 4;23(23):12945–9. doi: 10.1039/d1cp02185k (PMC8207513; doi:10.1039/d1cp02185k)
Supplement: CP-023-D1CP02185K-s004 [file CP-023-D1CP02185K-s004.xyz]

12
geom_0.gzmat
C          0.00000        0.00000        0.00000
H          1.11820        0.00000        0.00000
O         -0.62808        0.00000       -1.03750
C         -0.63912       -0.00819        1.38062
H         -0.33117        0.92259        1.89640
C         -0.19213       -1.22705        2.18094
H          0.90317       -1.24038        2.28273
H         -0.64078       -1.19761        3.18278
H         -0.51562       -2.14909        1.67598
O         -2.04545       -0.07979        1.30107
O         -2.50648        1.15305        0.69993
H         -2.48716        0.88642       -0.23521
12
geom_1.gzmat
C          0.00000        0.00000        0.00000
H          1.11639        0.00000        0.00000
O         -0.63196        0.00000       -1.06497
C         -0.66015       -0.00548        1.37094
H         -0.35188        0.92287        1.88988
C         -0.22941       -1.22335        2.17987
H          0.86362       -1.23706        2.29806
H         -0.68782       -1.19374        3.17703
H         -0.54239       -2.14651        1.67261
O         -2.06577       -0.06827        1.27183
O         -2.50470        1.17101        0.66639
H         -2.49660        0.90052       -0.26734
12
geom_2.gzmat
C          0.00000        0.00000        0.00000
H          1.11458        0.00000        0.00000
O         -0.63541        0.00000       -1.09258
C         -0.68102       -0.00280        1.36092
H         -0.37253        0.92307        1.88314
C         -0.26664       -1.21963        2.17817
H          0.82387       -1.23369        2.31273
H         -0.73479       -1.18988        3.17054
H         -0.56907       -2.14395        1.66886
O         -2.08559       -0.05688        1.24225
O         -2.50237        1.18868        0.63306
H         -2.50560        0.91508       -0.29933
12
geom_3.gzmat
C          0.00000        0.00000        0.00000
H          1.11277        0.00000        0.00000
O         -0.63843        0.00000       -1.12033
C         -0.70175       -0.00017        1.35059
H         -0.39316        0.92316        1.87622
C         -0.30378       -1.21592        2.17582
H          0.78396       -1.23024        2.32670
H         -0.78162       -1.18612        3.16332
H         -0.59564       -2.14140        1.66468
O         -2.10495       -0.04560        1.21235
O         -2.49958        1.20606        0.59995
H         -2.51424        0.93009       -0.33117
12
geom_4.gzmat
C          0.00000        0.00000        0.00000
H          1.11096        0.00000        0.00000
O         -0.64098        0.00000       -1.14822
C         -0.72232        0.00243        1.33993
H         -0.41372        0.92318        1.86908
C         -0.34085       -1.21221        2.17286
H          0.74390       -1.22673        2.34000
H         -0.82837       -1.18239        3.15536
H         -0.62211       -2.13886        1.66012
O         -2.12381       -0.03445        1.18214
O         -2.49627        1.22315        0.56707
H         -2.52242        0.94556       -0.36285
12
geom_5.gzmat
C          0.00000        0.00000        0.00000
H          1.10915        0.00000        0.00000
O         -0.64310        0.00000       -1.17626
C         -0.74273        0.00499        1.32895
H         -0.43427        0.92309        1.86176
C         -0.37781       -1.20851        2.16924
H          0.70369       -1.22317        2.35259
H         -0.87497       -1.17874        3.14667
H         -0.64846       -2.13633        1.65514
O         -2.14219       -0.02342        1.15163
O         -2.49250        1.23997        0.53443
H         -2.53019        0.96149       -0.39436
12
geom_6.gzmat
C          0.00000        0.00000        0.00000
H          1.10734        0.00000        0.00000
O         -0.64479        0.00000       -1.20439
C         -0.76297        0.00750        1.31766
H         -0.45474        0.92292        1.85423
C         -0.41467       -1.20482        2.16502
H          0.66333       -1.21955        2.36452
H         -0.92144       -1.17517        3.13725
H         -0.67469       -2.13383        1.64977
O         -2.16006       -0.01252        1.12082
O         -2.48827        1.25649        0.50204
H         -2.53753        0.97785       -0.42570
12
geom_7.gzmat
C          0.00000        0.00000        0.00000
H          1.10553        0.00000        0.00000
O         -0.64603        0.00000       -1.23266
C         -0.78304        0.00996        1.30606
H         -0.47520        0.92265        1.84651
C         -0.45141       -1.20114        2.16015
H          0.62287       -1.21589        2.37572
H         -0.96774       -1.17169        3.12709
H         -0.70079       -2.13135        1.64398
O         -2.17746       -0.00175        1.08974
O         -2.48358        1.27273        0.46991
H         -2.54441        0.99466       -0.45684
12
geom_8.gzmat
C          0.00000        0.00000        0.00000
H          1.10372        0.00000        0.00000
O         -0.64681        0.00000       -1.26104
C         -0.80294        0.01238        1.29414
H         -0.49558        0.92229        1.83857
C         -0.48804       -1.19747        2.15467
H          0.58227       -1.21218        2.38626
H         -1.01391       -1.16826        3.11621
H         -0.72677       -2.12888        1.63783
O         -2.19434        0.00889        1.05837
O         -2.47846        1.28869        0.43804
H         -2.55087        1.01190       -0.48780
12
geom_9.gzmat
C          0.00000        0.00000        0.00000
H          1.10191        0.00000        0.00000
O         -0.64713        0.00000       -1.28953
C         -0.82265        0.01474        1.28192
H         -0.51594        0.92182        1.83045
C         -0.52451       -1.19383        2.14854
H          0.54160       -1.20843        2.39608
H         -1.05988       -1.16492        3.10459
H         -0.75260       -2.12643        1.63125
O         -2.21074        0.01940        1.02675
O         -2.47293        1.30437        0.40645
H         -2.55686        1.02958       -0.51854
12
geom_10.gzmat
C          0.00000        0.00000        0.00000
H          1.10010        0.00000        0.00000
O         -0.64702        0.00000       -1.31811
C         -0.84218        0.01706        1.26939
H         -0.53622        0.92127        1.82212
C         -0.56085       -1.19022        2.14182
H          0.50081       -1.20465        2.40522
H         -1.10568       -1.16168        3.09227
H         -0.77830       -2.12403        1.62429
O         -2.22661        0.02978        0.99486
O         -2.46693        1.31976        0.37515
H         -2.56236        1.04767       -0.54907
12
geom_11.gzmat
C          0.00000        0.00000        0.00000
H          1.09829        0.00000        0.00000
O         -0.64646        0.00000       -1.34679
C         -0.86151        0.01932        1.25655
H         -0.55646        0.92062        1.81358
C         -0.59702       -1.18663        2.13445
H          0.45998       -1.20083        2.41364
H         -1.15125       -1.15855        3.07920
H         -0.80384       -2.12165        1.61691
O         -2.24200        0.04002        0.96272
O         -2.46056        1.33486        0.34413
H         -2.56741        1.06616       -0.57936
12
geom_12.gzmat
C          0.00000        0.00000        0.00000
H          1.09648        0.00000        0.00000
O         -0.64542        0.00000       -1.37557
C         -0.88066        0.02153        1.24343
H         -0.57666        0.91986        1.80486
C         -0.63304       -1.18308        2.12650
H          0.41905       -1.19699        2.42139
H         -1.19666       -1.15548        3.06544
H         -0.82924       -2.11929        1.60918
O         -2.25687        0.05012        0.93035
O         -2.45377        1.34969        0.31343
H         -2.57197        1.08508       -0.60940
12
geom_13.gzmat
C          0.00000        0.00000        0.00000
H          1.09467        0.00000        0.00000
O         -0.64392        0.00000       -1.40444
C         -0.89961        0.02368        1.23001
H         -0.59679        0.91902        1.79593
C         -0.66886       -1.17956        2.11791
H          0.37809       -1.19311        2.42841
H         -1.24181       -1.15255        3.05094
H         -0.85446       -2.11696        1.60102
O         -2.27124        0.06008        0.89775
O         -2.44663        1.36423        0.28302
H         -2.57607        1.10438       -0.63918
12
geom_14.gzmat
C          0.00000        0.00000        0.00000
H          1.09286        0.00000        0.00000
O         -0.64199        0.00000       -1.43337
C         -0.91835        0.02578        1.21629
H         -0.61688        0.91806        1.78680
C         -0.70451       -1.17607        2.10872
H          0.33706       -1.18923        2.43476
H         -1.28675       -1.14969        3.03574
H         -0.87954       -2.11469        1.59250
O         -2.28508        0.06990        0.86492
O         -2.43908        1.37849        0.25293
H         -2.57965        1.12406       -0.66868
12
geom_15.gzmat
C          0.00000        0.00000        0.00000
H          1.09105        0.00000        0.00000
O         -0.63960        0.00000       -1.46238
C         -0.93689        0.02781        1.20229
H         -0.63689        0.91701        1.77746
C         -0.73995       -1.17264        2.09893
H          0.29603       -1.18533        2.44039
H         -1.33143       -1.14698        3.01984
H         -0.90443       -2.11245        1.58358
O         -2.29842        0.07958        0.83189
O         -2.43118        1.39248        0.22317
H         -2.58272        1.14412       -0.69789
12
geom_16.gzmat
C          0.00000        0.00000        0.00000
H          1.08924        0.00000        0.00000
O         -0.63671        0.00000       -1.49146
C         -0.95520        0.02978        1.18800
H         -0.65686        0.91585        1.76793
C         -0.77519       -1.16924        2.08853
H          0.25496       -1.18140        2.44533
H         -1.37588       -1.14433        3.00322
H         -0.92916       -2.11023        1.57428
O         -2.31125        0.08912        0.79865
O         -2.42296        1.40618        0.19372
H         -2.58536        1.16453       -0.72681
12
geom_17.gzmat
C          0.00000        0.00000        0.00000
H          1.08743        0.00000        0.00000
O         -0.63337        0.00000       -1.52061
C         -0.97331        0.03169        1.17343
H         -0.67678        0.91459        1.75820
C         -0.81020       -1.16590        2.07752
H          0.21390       -1.17747        2.44956
H         -1.42004       -1.14185        2.98590
H         -0.95369       -2.10806        1.56459
O         -2.32357        0.09851        0.76522
O         -2.41441        1.41961        0.16461
H         -2.58749        1.18528       -0.75540
12
geom_18.gzmat
C          0.00000        0.00000        0.00000
H          1.08562        0.00000        0.00000
O         -0.62959        0.00000       -1.54979
C         -0.99120        0.03354        1.15858
H         -0.69661        0.91323        1.74825
C         -0.84500       -1.16260        2.06594
H          0.17283       -1.17355        2.45311
H         -1.46394       -1.13945        2.96788
H         -0.97806       -2.10595        1.55453
O         -2.33535        0.10776        0.73161
O         -2.40550        1.43276        0.13584
H         -2.58910        1.20637       -0.78366
12
geom_19.gzmat
C          0.00000        0.00000        0.00000
H          1.08381        0.00000        0.00000
O         -0.62534        0.00000       -1.57902
C         -1.00886        0.03532        1.14346
H         -0.71639        0.91176        1.73812
C         -0.87954       -1.15938        2.05375
H          0.13180       -1.16962        2.45594
H         -1.50754       -1.13720        2.94918
H         -1.00221       -2.10389        1.54408
O         -2.34663        0.11686        0.69783
O         -2.39631        1.44563        0.10741
H         -2.59024        1.22776       -0.81156
12
geom_20.gzmat
C          0.00000        0.00000        0.00000
H          1.08200        0.00000        0.00000
O         -0.62060        0.00000       -1.60832
C         -1.02629        0.03703        1.12806
H         -0.73609        0.91019        1.72776
C         -0.91385       -1.15619        2.04098
H          0.09076       -1.16569        2.45809
H         -1.55085       -1.13506        2.92978
H         -1.02618       -2.10185        1.53326
O         -2.35738        0.12581        0.66387
O         -2.38679        1.45823        0.07933
H         -2.59086        1.24948       -0.83909
