# Supplementary material for: Caveat when using ADC(2) for studying the photochemistry of carbonyl-containing molecules
Source: Phys Chem Chem Phys. 2021 Jun 4;23(23):12945–9. doi: 10.1039/d1cp02185k (PMC8207513; doi:10.1039/d1cp02185k)
Supplement: CP-023-D1CP02185K-s005 [file CP-023-D1CP02185K-s005.xyz]

6
geom_0.gzmat
C          0.00000        0.00000        0.00000
C          1.53330        0.00000        0.00000
F         -0.45170        0.00000       -1.25052
F          1.98500        0.00065        1.25052
O          2.23144       -0.00067       -0.95949
O         -0.69808       -0.00050        0.95941
6
geom_1.gzmat
C          0.00000        0.00000        0.00000
C          1.52758        0.00000        0.00000
F         -0.45306        0.00000       -1.25155
F          2.00249        0.00203        1.23881
O          2.23805       -0.00557       -0.98121
O         -0.69765       -0.00151        0.96041
6
geom_2.gzmat
C          0.00000        0.00000        0.00000
C          1.52185        0.00000        0.00000
F         -0.45442        0.00000       -1.25258
F          2.01970        0.00338        1.22666
O          2.24458       -0.01068       -1.00296
O         -0.69722       -0.00253        0.96140
6
geom_3.gzmat
C          0.00000        0.00000        0.00000
C          1.51613        0.00000        0.00000
F         -0.45578        0.00000       -1.25361
F          2.03662        0.00470        1.21409
O          2.25103       -0.01601       -1.02474
O         -0.69679       -0.00356        0.96240
6
geom_4.gzmat
C          0.00000        0.00000        0.00000
C          1.51040        0.00000        0.00000
F         -0.45714        0.00000       -1.25463
F          2.05323        0.00600        1.20110
O          2.25734       -0.02156       -1.04657
O         -0.69636       -0.00457        0.96339
6
geom_5.gzmat
C          0.00000        0.00000        0.00000
C          1.50468        0.00000        0.00000
F         -0.45851        0.00000       -1.25565
F          2.06954        0.00726        1.18770
O          2.26357       -0.02732       -1.06842
O         -0.69593       -0.00561        0.96438
6
geom_6.gzmat
C          0.00000        0.00000        0.00000
C          1.49895        0.00000        0.00000
F         -0.45988        0.00000       -1.25668
F          2.08553        0.00848        1.17390
O          2.26971       -0.03331       -1.09030
O         -0.69549       -0.00662        0.96537
6
geom_7.gzmat
C          0.00000        0.00000        0.00000
C          1.49323        0.00000        0.00000
F         -0.46125        0.00000       -1.25770
F          2.10120        0.00968        1.15970
O          2.27577       -0.03952       -1.11220
O         -0.69506       -0.00764        0.96636
6
geom_8.gzmat
C          0.00000        0.00000        0.00000
C          1.48750        0.00000        0.00000
F         -0.46262        0.00000       -1.25872
F          2.11654        0.01083        1.14512
O          2.28169       -0.04595       -1.13413
O         -0.69462       -0.00868        0.96735
6
geom_9.gzmat
C          0.00000        0.00000        0.00000
C          1.48178        0.00000        0.00000
F         -0.46399        0.00000       -1.25974
F          2.13155        0.01195        1.13015
O          2.28753       -0.05260       -1.15610
O         -0.69419       -0.00972        0.96833
6
geom_10.gzmat
C          0.00000        0.00000        0.00000
C          1.47605        0.00000        0.00000
F         -0.46537        0.00000       -1.26075
F          2.14621        0.01304        1.11481
O          2.29327       -0.05947       -1.17806
O         -0.69375       -0.01074        0.96932
6
geom_11.gzmat
C          0.00000        0.00000        0.00000
C          1.47033        0.00000        0.00000
F         -0.46674        0.00000       -1.26177
F          2.16052        0.01408        1.09911
O          2.29893       -0.06657       -1.20005
O         -0.69331       -0.01179        0.97031
6
geom_12.gzmat
C          0.00000        0.00000        0.00000
C          1.46460        0.00000        0.00000
F         -0.46812        0.00000       -1.26278
F          2.17447        0.01509        1.08304
O          2.30446       -0.07389       -1.22207
O         -0.69287       -0.01282        0.97129
6
geom_13.gzmat
C          0.00000        0.00000        0.00000
C          1.45888        0.00000        0.00000
F         -0.46950        0.00000       -1.26380
F          2.18807        0.01605        1.06663
O          2.30990       -0.08143       -1.24410
O         -0.69243       -0.01386        0.97227
6
geom_14.gzmat
C          0.00000        0.00000        0.00000
C          1.45315        0.00000        0.00000
F         -0.47088        0.00000       -1.26481
F          2.20129        0.01697        1.04988
O          2.31526       -0.08920       -1.26613
O         -0.69199       -0.01490        0.97325
6
geom_15.gzmat
C          0.00000        0.00000        0.00000
C          1.44742        0.00000        0.00000
F         -0.47226        0.00000       -1.26582
F          2.21413        0.01785        1.03279
O          2.32051       -0.09720       -1.28817
O         -0.69155       -0.01595        0.97423
6
geom_16.gzmat
C          0.00000        0.00000        0.00000
C          1.44170        0.00000        0.00000
F         -0.47365        0.00000       -1.26683
F          2.22661        0.01868        1.01538
O          2.32565       -0.10542       -1.31023
O         -0.69110       -0.01699        0.97521
6
geom_17.gzmat
C          0.00000        0.00000        0.00000
C          1.43598        0.00000        0.00000
F         -0.47503        0.00000       -1.26784
F          2.23870        0.01947        0.99765
O          2.33069       -0.11387       -1.33230
O         -0.69065       -0.01804        0.97618
6
geom_18.gzmat
C          0.00000        0.00000        0.00000
C          1.43025        0.00000        0.00000
F         -0.47642        0.00000       -1.26885
F          2.25038        0.02021        0.97962
O          2.33564       -0.12254       -1.35436
O         -0.69021       -0.01909        0.97716
6
geom_19.gzmat
C          0.00000        0.00000        0.00000
C          1.42453        0.00000        0.00000
F         -0.47781        0.00000       -1.26985
F          2.26168        0.02091        0.96128
O          2.34051       -0.13144       -1.37642
O         -0.68976       -0.02015        0.97813
6
geom_20.gzmat
C          0.00000        0.00000        0.00000
C          1.41880        0.00000        0.00000
F         -0.47920        0.00000       -1.27085
F          2.27257        0.02156        0.94265
O          2.34523       -0.14057       -1.39850
O         -0.68931       -0.02119        0.97911
