# Supplementary material for: Caveat when using ADC(2) for studying the photochemistry of carbonyl-containing molecules
Source: Phys Chem Chem Phys. 2021 Jun 4;23(23):12945–9. doi: 10.1039/d1cp02185k (PMC8207513; doi:10.1039/d1cp02185k)
Supplement: CP-023-D1CP02185K-s006 [file CP-023-D1CP02185K-s006.xyz]

11
geom_0.gzmat
O          0.00000        0.00000        0.00000
C          1.35030        0.00000        0.00000
C          2.09202        0.00000        1.13563
C          1.39173       -0.00067        2.39743
C          0.03037       -0.00065        2.41644
C         -0.75574       -0.00062        1.17945
H          1.75781        0.00053       -1.01268
H          3.18032        0.00049        1.07650
O         -1.95578       -0.00113        1.09090
H          1.95455       -0.00119        3.33485
H         -0.54432       -0.00066        3.34405
11
geom_1.gzmat
O          0.00000        0.00000        0.00000
C          1.35156        0.00000        0.00000
C          2.09323        0.00000        1.14054
C          1.39929       -0.00072        2.39927
C          0.02786       -0.00071        2.41586
C         -0.74197       -0.00056        1.18102
H          1.75906        0.00053       -1.01154
H          3.18098        0.00045        1.07978
O         -1.96039       -0.00097        1.10037
H          1.95526       -0.00124        3.33922
H         -0.54792       -0.00081        3.34399
11
geom_2.gzmat
O          0.00000        0.00000        0.00000
C          1.35281        0.00000        0.00000
C          2.09441        0.00000        1.14546
C          1.40682       -0.00077        2.40111
C          0.02532       -0.00075        2.41524
C         -0.72825       -0.00050        1.18242
H          1.76031        0.00053       -1.01041
H          3.18162        0.00040        1.08308
O         -1.96500       -0.00083        1.10991
H          1.95595       -0.00129        3.34355
H         -0.55153       -0.00093        3.34390
11
geom_3.gzmat
O          0.00000        0.00000        0.00000
C          1.35407        0.00000        0.00000
C          2.09558        0.00000        1.15038
C          1.41430       -0.00082        2.40290
C          0.02275       -0.00080        2.41453
C         -0.71457       -0.00043        1.18367
H          1.76156        0.00053       -1.00927
H          3.18225        0.00035        1.08637
O         -1.96960       -0.00066        1.11959
H          1.95657       -0.00134        3.34777
H         -0.55518       -0.00107        3.34373
11
geom_4.gzmat
O          0.00000        0.00000        0.00000
C          1.35532        0.00000        0.00000
C          2.09673        0.00000        1.15530
C          1.42175       -0.00087        2.40469
C          0.02014       -0.00084        2.41379
C         -0.70090       -0.00037        1.18478
H          1.76280        0.00053       -1.00814
H          3.18285        0.00030        1.08967
O         -1.97414       -0.00051        1.12941
H          1.95716       -0.00139        3.35195
H         -0.55888       -0.00119        3.34352
11
geom_5.gzmat
O          0.00000        0.00000        0.00000
C          1.35658        0.00000        0.00000
C          2.09786        0.00000        1.16023
C          1.42914       -0.00092        2.40645
C          0.01748       -0.00089        2.41298
C         -0.68727       -0.00031        1.18574
H          1.76405        0.00053       -1.00701
H          3.18343        0.00025        1.09298
O         -1.97866       -0.00034        1.13936
H          1.95768       -0.00144        3.35604
H         -0.56263       -0.00133        3.34322
11
geom_6.gzmat
O          0.00000        0.00000        0.00000
C          1.35783        0.00000        0.00000
C          2.09898        0.00000        1.16517
C          1.43652       -0.00096        2.40820
C          0.01481       -0.00092        2.41212
C         -0.67370       -0.00025        1.18655
H          1.76529        0.00053       -1.00588
H          3.18400        0.00020        1.09629
O         -1.98318       -0.00018        1.14940
H          1.95817       -0.00149        3.36008
H         -0.56637       -0.00145        3.34289
11
geom_7.gzmat
O          0.00000        0.00000        0.00000
C          1.35909        0.00000        0.00000
C          2.10008        0.00000        1.17010
C          1.44385       -0.00101        2.40992
C          0.01210       -0.00098        2.41122
C         -0.66017       -0.00019        1.18721
H          1.76654        0.00053       -1.00474
H          3.18454        0.00015        1.09961
O         -1.98768       -0.00002        1.15957
H          1.95864       -0.00154        3.36403
H         -0.57016       -0.00159        3.34252
11
geom_8.gzmat
O          0.00000        0.00000        0.00000
C          1.36034        0.00000        0.00000
C          2.10116        0.00000        1.17504
C          1.45112       -0.00106        2.41161
C          0.00934       -0.00100        2.41021
C         -0.64666       -0.00012        1.18773
H          1.76778        0.00053       -1.00361
H          3.18507        0.00010        1.10294
O         -1.99212        0.00017        1.16989
H          1.95900       -0.00159        3.36792
H         -0.57401       -0.00170        3.34203
11
geom_9.gzmat
O          0.00000        0.00000        0.00000
C          1.36160        0.00000        0.00000
C          2.10223        0.00000        1.17998
C          1.45836       -0.00110        2.41328
C          0.00654       -0.00106        2.40913
C         -0.63320       -0.00006        1.18811
H          1.76903        0.00052       -1.00247
H          3.18558        0.00005        1.10626
O         -1.99653        0.00034        1.18033
H          1.95933       -0.00164        3.37172
H         -0.57791       -0.00184        3.34147
11
geom_10.gzmat
O          0.00000        0.00000        0.00000
C          1.36285        0.00000        0.00000
C          2.10328        0.00000        1.18494
C          1.46557       -0.00114        2.41495
C          0.00373       -0.00108        2.40806
C         -0.61979        0.00000        1.18833
H          1.77027        0.00052       -1.00134
H          3.18606       -0.00000        1.10960
O         -2.00094        0.00053        1.19086
H          1.95964       -0.00169        3.37548
H         -0.58179       -0.00195        3.34093
11
geom_11.gzmat
O          0.00000        0.00000        0.00000
C          1.36410        0.00000        0.00000
C          2.10431        0.00000        1.18988
C          1.47273       -0.00119        2.41658
C          0.00088       -0.00111        2.40690
C         -0.60644        0.00006        1.18841
H          1.77150        0.00052       -1.00021
H          3.18652       -0.00005        1.11294
O         -2.00532        0.00073        1.20152
H          1.95990       -0.00174        3.37914
H         -0.58574       -0.00206        3.34028
11
geom_12.gzmat
O          0.00000        0.00000        0.00000
C          1.36536        0.00000        0.00000
C          2.10533        0.00000        1.19484
C          1.47985       -0.00123        2.41820
C         -0.00202       -0.00116        2.40568
C         -0.59311        0.00012        1.18835
H          1.77275        0.00052       -0.99907
H          3.18698       -0.00010        1.11629
O         -2.00963        0.00092        1.21233
H          1.96009       -0.00179        3.38276
H         -0.58972       -0.00219        3.33959
11
geom_13.gzmat
O          0.00000        0.00000        0.00000
C          1.36661        0.00000        0.00000
C          2.10633        0.00000        1.19981
C          1.48691       -0.00127        2.41979
C         -0.00496       -0.00120        2.40437
C         -0.57983        0.00019        1.18815
H          1.77398        0.00052       -0.99793
H          3.18741       -0.00015        1.11964
O         -2.01390        0.00113        1.22327
H          1.96023       -0.00184        3.38628
H         -0.59376       -0.00232        3.33880
11
geom_14.gzmat
O          0.00000        0.00000        0.00000
C          1.36787        0.00000        0.00000
C          2.10731        0.00000        1.20477
C          1.49396       -0.00131        2.42136
C         -0.00792       -0.00123        2.40307
C         -0.56663        0.00025        1.18780
H          1.77523        0.00052       -0.99681
H          3.18782       -0.00020        1.12299
O         -2.01817        0.00132        1.23430
H          1.96035       -0.00189        3.38975
H         -0.59780       -0.00243        3.33801
11
geom_15.gzmat
O          0.00000        0.00000        0.00000
C          1.36912        0.00000        0.00000
C          2.10827        0.00000        1.20974
C          1.50097       -0.00136        2.42292
C         -0.01090       -0.00127        2.40168
C         -0.55348        0.00031        1.18731
H          1.77646        0.00052       -0.99567
H          3.18821       -0.00025        1.12636
O         -2.02241        0.00153        1.24546
H          1.96044       -0.00193        3.39315
H         -0.60187       -0.00256        3.33715
11
geom_16.gzmat
O          0.00000        0.00000        0.00000
C          1.37038        0.00000        0.00000
C          2.10922        0.00000        1.21471
C          1.50792       -0.00140        2.42444
C         -0.01395       -0.00129        2.40022
C         -0.54035        0.00037        1.18669
H          1.77770        0.00052       -0.99454
H          3.18858       -0.00030        1.12972
O         -2.02656        0.00173        1.25677
H          1.96044       -0.00198        3.39647
H         -0.60602       -0.00266        3.33620
11
geom_17.gzmat
O          0.00000        0.00000        0.00000
C          1.37163        0.00000        0.00000
C          2.11015        0.00000        1.21969
C          1.51484       -0.00143        2.42596
C         -0.01701       -0.00133        2.39872
C         -0.52729        0.00043        1.18593
H          1.77894        0.00052       -0.99341
H          3.18893       -0.00035        1.13310
O         -2.03068        0.00196        1.26822
H          1.96044       -0.00203        3.39973
H         -0.61018       -0.00279        3.33521
11
geom_18.gzmat
O          0.00000        0.00000        0.00000
C          1.37289        0.00000        0.00000
C          2.11107        0.00000        1.22466
C          1.52170       -0.00147        2.42744
C         -0.02013       -0.00135        2.39714
C         -0.51430        0.00050        1.18502
H          1.78018        0.00052       -0.99228
H          3.18927       -0.00041        1.13647
O         -2.03478        0.00217        1.27975
H          1.96034       -0.00207        3.40291
H         -0.61438       -0.00289        3.33415
11
geom_19.gzmat
O          0.00000        0.00000        0.00000
C          1.37414        0.00000        0.00000
C          2.11196        0.00000        1.22965
C          1.52854       -0.00151        2.42892
C         -0.02327       -0.00139        2.39552
C         -0.50137        0.00056        1.18397
H          1.78141        0.00052       -0.99115
H          3.18958       -0.00046        1.13986
O         -2.03884        0.00241        1.29140
H          1.96025       -0.00212        3.40602
H         -0.61861       -0.00302        3.33305
11
geom_20.gzmat
O          0.00000        0.00000        0.00000
C          1.37540        0.00000        0.00000
C          2.11285        0.00000        1.23463
C          1.53532       -0.00155        2.43036
C         -0.02645       -0.00141        2.39383
C         -0.48848        0.00062        1.18280
H          1.78264        0.00052       -0.99001
H          3.18988       -0.00051        1.14324
O         -2.04282        0.00262        1.30322
H          1.96006       -0.00216        3.40907
H         -0.62289       -0.00311        3.33186
