# Supplementary material for: Caveat when using ADC(2) for studying the photochemistry of carbonyl-containing molecules
Source: Phys Chem Chem Phys. 2021 Jun 4;23(23):12945–9. doi: 10.1039/d1cp02185k (PMC8207513; doi:10.1039/d1cp02185k)
Supplement: CP-023-D1CP02185K-s007 [file CP-023-D1CP02185K-s007.xyz]

15
geom_0.gzmat
C          0.00000        0.00000        0.00000
N          1.40320        0.00000        0.00000
C         -0.60451        0.00000       -1.34510
C          2.27122        0.00057       -1.08424
N          1.60044        0.00187       -2.29836
C          0.22363       -0.00063       -2.42124
O          3.48038       -0.00001       -0.98526
O         -0.62869       -0.00055        1.04343
H          1.84943       -0.00048        0.91410
H          2.19338        0.00185       -3.12019
C         -2.10288        0.00070       -1.43727
H         -2.43378        0.00296       -2.48611
H         -2.52059        0.88502       -0.93248
H         -2.52192       -0.88499       -0.93598
H         -0.15372       -0.00115       -3.44683
15
geom_1.gzmat
C          0.00000        0.00000        0.00000
N          1.40353        0.00000        0.00000
C         -0.62279        0.00000       -1.32506
C          2.25843        0.01635       -1.09670
N          1.57481        0.01871       -2.30271
C          0.19741       -0.00044       -2.41893
O          3.46893        0.02635       -1.00979
O         -0.61779       -0.00448        1.06875
H          1.85209        0.02424        0.91271
H          2.16113        0.02572       -3.12941
C         -2.12231       -0.00464       -1.40488
H         -2.46201        0.05344       -2.44941
H         -2.54238        0.84770       -0.84913
H         -2.53193       -0.91978       -0.95051
H         -0.19730        0.02378       -3.43793
15
geom_2.gzmat
C          0.00000        0.00000        0.00000
N          1.40387        0.00000        0.00000
C         -0.64054        0.00000       -1.30480
C          2.24548        0.03248       -1.10875
N          1.54929        0.03571       -2.30661
C          0.17143       -0.00025       -2.41638
O          3.45711        0.05346       -1.03366
O         -0.60618       -0.00861        1.09399
H          1.85475        0.04887        0.91065
H          2.12901        0.05001       -3.13801
C         -2.14109       -0.00991       -1.37228
H         -2.49006        0.10391       -2.40924
H         -2.56236        0.80783       -0.76721
H         -2.54186       -0.95161       -0.96648
H         -0.23998        0.04884       -3.42810
15
geom_3.gzmat
C          0.00000        0.00000        0.00000
N          1.40420        0.00000        0.00000
C         -0.65781        0.00000       -1.28431
C          2.23235        0.04896       -1.12040
N          1.52386        0.05287       -2.31008
C          0.14559       -0.00006       -2.41355
O          3.44485        0.08132       -1.05688
O         -0.59385       -0.01291        1.11915
H          1.85740        0.07342        0.90792
H          2.09703        0.07471       -3.14600
C         -2.15926       -0.01513       -1.33943
H         -2.51791        0.15414       -2.36558
H         -2.58060        0.76548       -0.68684
H         -2.55188       -0.98042       -0.98371
H         -0.28189        0.07403       -3.41732
15
geom_4.gzmat
C          0.00000        0.00000        0.00000
N          1.40454        0.00000        0.00000
C         -0.67455        0.00000       -1.26363
C          2.21903        0.06577       -1.13166
N          1.49851        0.07016       -2.31314
C          0.11999        0.00014       -2.41049
O          3.43217        0.10989       -1.07949
O         -0.58080       -0.01742        1.14419
H          1.86005        0.09785        0.90452
H          2.06516        0.09978       -3.15342
C         -2.17678       -0.02032       -1.30640
H         -2.54540        0.20397       -2.31848
H         -2.59708        0.72072       -0.60825
H         -2.56194       -1.00617       -1.00209
H         -0.32284        0.09932       -3.40566
15
geom_5.gzmat
C          0.00000        0.00000        0.00000
N          1.40488        0.00000        0.00000
C         -0.69077        0.00000       -1.24274
C          2.20556        0.08290       -1.14248
N          1.47332        0.08759       -2.31578
C          0.09459        0.00034       -2.40717
O          3.41908        0.13917       -1.10136
O         -0.56703       -0.02210        1.16911
H          1.86271        0.12215        0.90047
H          2.03349        0.12522       -3.16022
C         -2.19367       -0.02546       -1.27317
H         -2.57248        0.25319       -2.26795
H         -2.61182        0.67370       -0.53155
H         -2.57219       -1.02875       -1.02141
H         -0.36288        0.12467       -3.39312
15
geom_6.gzmat
C          0.00000        0.00000        0.00000
N          1.40521        0.00000        0.00000
C         -0.70650        0.00000       -1.22167
C          2.19188        0.10034       -1.15289
N          1.44816        0.10513       -2.31798
C          0.06934        0.00054       -2.40363
O          3.40554        0.16914       -1.12255
O         -0.55255       -0.02695        1.19388
H          1.86535        0.14630        0.89574
H          2.00188        0.15104       -3.16641
C         -2.20995       -0.03053       -1.23975
H         -2.59907        0.30169       -2.21401
H         -2.62491        0.62458       -0.45693
H         -2.58272       -1.04806       -1.04151
H         -0.40206        0.15010       -3.37973
15
geom_7.gzmat
C          0.00000        0.00000        0.00000
N          1.40555        0.00000        0.00000
C         -0.72169        0.00000       -1.20043
C          2.17807        0.11808       -1.16285
N          1.42319        0.12279       -2.31978
C          0.04434        0.00075       -2.39985
O          3.39162        0.19978       -1.14297
O         -0.53735       -0.03199        1.21848
H          1.86800        0.17028        0.89037
H          1.97054        0.17720       -3.17199
C         -2.22558       -0.03556       -1.20620
H         -2.62502        0.34923       -2.15676
H         -2.63635        0.57341       -0.38457
H         -2.59350       -1.06413       -1.06227
H         -0.44023        0.17558       -3.36552
15
geom_8.gzmat
C          0.00000        0.00000        0.00000
N          1.40588        0.00000        0.00000
C         -0.73639        0.00000       -1.17903
C          2.16405        0.13610       -1.17237
N          1.39827        0.14053       -2.32114
C          0.01948        0.00096       -2.39586
O          3.37722        0.23107       -1.16266
O         -0.52143       -0.03719        1.24290
H          1.87064        0.19408        0.88436
H          1.93925        0.20366       -3.17697
C         -2.24059       -0.04052       -1.17243
H         -2.65029        0.39566       -2.09618
H         -2.64615        0.52040       -0.31453
H         -2.60466       -1.07682       -1.08337
H         -0.47748        0.20108       -3.35053
15
geom_9.gzmat
C          0.00000        0.00000        0.00000
N          1.40621        0.00000        0.00000
C         -0.75057        0.00000       -1.15746
C          2.14988        0.15440       -1.18142
N          1.37353        0.15837       -2.32209
C         -0.00516        0.00117       -2.39164
O          3.36241        0.26298       -1.18152
O         -0.50479       -0.04257        1.26712
H          1.87327        0.21768        0.87770
H          1.90819        0.23045       -3.18133
C         -2.25498       -0.04542       -1.13854
H         -2.67476        0.44083       -2.03241
H         -2.65445        0.46566       -0.24702
H         -2.61621       -1.08617       -1.10474
H         -0.51372        0.22657       -3.33477
15
geom_10.gzmat
C          0.00000        0.00000        0.00000
N          1.40655        0.00000        0.00000
C         -0.76422        0.00000       -1.13578
C          2.13555        0.17297       -1.19003
N          1.34891        0.17628       -2.32265
C         -0.02957        0.00139       -2.38721
O          3.34718        0.29551       -1.19963
O         -0.48744       -0.04813        1.29111
H          1.87591        0.24106        0.87041
H          1.87731        0.25755       -3.18509
C         -2.26871       -0.05028       -1.10454
H         -2.69828        0.48451       -1.96555
H         -2.66122        0.40930       -0.18217
H         -2.62816       -1.09215       -1.12620
H         -0.54891        0.25205       -3.31830
15
geom_11.gzmat
C          0.00000        0.00000        0.00000
N          1.40688        0.00000        0.00000
C         -0.77735        0.00000       -1.11397
C          2.12107        0.19179       -1.19816
N          1.32447        0.19426       -2.32281
C         -0.05377        0.00161       -2.38258
O          3.33153        0.32862       -1.21686
O         -0.46937       -0.05387        1.31487
H          1.87854        0.26420        0.86249
H          1.84667        0.28493       -3.18824
C         -2.28180       -0.05509       -1.07043
H         -2.72081        0.52660       -1.89567
H         -2.66657        0.35151       -0.12008
H         -2.64057       -1.09475       -1.14752
H         -0.58308        0.27750       -3.30112
15
geom_12.gzmat
C          0.00000        0.00000        0.00000
N          1.40722        0.00000        0.00000
C         -0.78997        0.00000       -1.09202
C          2.10640        0.21084       -1.20582
N          1.30012        0.21230       -2.32255
C         -0.07781        0.00184       -2.37775
O          3.31543        0.36229       -1.23328
O         -0.45060       -0.05974        1.33836
H          1.88117        0.28709        0.85395
H          1.81612        0.31259       -3.19078
C         -2.29429       -0.05981       -1.03618
H         -2.74228        0.56691       -1.82286
H         -2.67061        0.29250       -0.06085
H         -2.65348       -1.09394       -1.16848
H         -0.61624        0.30288       -3.28328
15
geom_13.gzmat
C          0.00000        0.00000        0.00000
N          1.40755        0.00000        0.00000
C         -0.80206        0.00000       -1.06999
C          2.09160        0.23012       -1.21298
N          1.27596        0.23038       -2.32189
C         -0.10161        0.00207       -2.37273
O          3.29890        0.39650       -1.24879
O         -0.43111       -0.06581        1.36157
H          1.88380        0.30971        0.84480
H          1.78582        0.34050       -3.19270
C         -2.30613       -0.06447       -1.00190
H         -2.76252        0.60533       -1.74732
H         -2.67338        0.23237       -0.00466
H         -2.66689       -1.08975       -1.18897
H         -0.64830        0.32818       -3.26482
15
geom_14.gzmat
C          0.00000        0.00000        0.00000
N          1.40789        0.00000        0.00000
C         -0.81364        0.00000       -1.04785
C          2.07663        0.24961       -1.21967
N          1.25194        0.24850       -2.32085
C         -0.12523        0.00230       -2.36752
O          3.28194        0.43124       -1.26345
O         -0.41092       -0.07200        1.38449
H          1.88643        0.33204        0.83505
H          1.75572        0.36869       -3.19403
C         -2.31734       -0.06909       -0.96746
H         -2.78154        0.64162       -1.66902
H         -2.67493        0.17129        0.04857
H         -2.68077       -1.08223       -1.20867
H         -0.67934        0.35338       -3.24574
15
geom_15.gzmat
C          0.00000        0.00000        0.00000
N          1.40822        0.00000        0.00000
C         -0.82470        0.00000       -1.02564
C          2.06151        0.26929       -1.22584
N          1.22810        0.26665       -2.31942
C         -0.14862        0.00254       -2.36213
O          3.26456        0.46646       -1.27715
O         -0.39003       -0.07837        1.40709
H          1.88905        0.35406        0.82470
H          1.72585        0.39709       -3.19473
C         -2.32793       -0.07365       -0.93303
H         -2.79918        0.67572       -1.58830
H         -2.67542        0.10944        0.09856
H         -2.69518       -1.07140       -1.22755
H         -0.70924        0.37845       -3.22613
15
geom_16.gzmat
C          0.00000        0.00000        0.00000
N          1.40856        0.00000        0.00000
C         -0.83524        0.00000       -1.00334
C          2.04624        0.28917       -1.23153
N          1.20442        0.28483       -2.31762
C         -0.17184        0.00278       -2.35656
O          3.24673        0.50215       -1.28997
O         -0.36844       -0.08487        1.42936
H          1.89167        0.37577        0.81376
H          1.69616        0.42574       -3.19485
C         -2.33788       -0.07812       -0.89846
H         -2.81539        0.70749       -1.50515
H         -2.67485        0.04705        0.14542
H         -2.71008       -1.05726       -1.24523
H         -0.73809        0.40339       -3.20596
15
geom_17.gzmat
C          0.00000        0.00000        0.00000
N          1.40890        0.00000        0.00000
C         -0.84526        0.00000       -0.98101
C          2.03084        0.30922       -1.23670
N          1.18095        0.30303       -2.31544
C         -0.19482        0.00302       -2.35083
O          3.22850        0.53828       -1.30181
O         -0.34616       -0.09154        1.45127
H          1.89430        0.39715        0.80226
H          1.66674        0.45459       -3.19436
C         -2.34720       -0.08255       -0.86391
H         -2.83007        0.73676       -1.41985
H         -2.67339       -0.01579        0.18895
H         -2.72544       -1.03993       -1.26168
H         -0.76579        0.42817       -3.18533
15
geom_18.gzmat
C          0.00000        0.00000        0.00000
N          1.40923        0.00000        0.00000
C         -0.85477        0.00000       -0.95860
C          2.01526        0.32942       -1.24136
N          1.15758        0.32122       -2.31287
C         -0.21764        0.00327       -2.34493
O          3.20980        0.57482       -1.31270
O         -0.32319       -0.09831        1.47282
H          1.89690        0.41817        0.79018
H          1.63745        0.48365       -3.19325
C         -2.35592       -0.08688       -0.82930
H         -2.84319        0.76347       -1.33249
H         -2.67112       -0.07880        0.22921
H         -2.74131       -1.01943       -1.27663
H         -0.79244        0.45277       -3.16421
15
geom_19.gzmat
C          0.00000        0.00000        0.00000
N          1.40956        0.00000        0.00000
C         -0.86376        0.00000       -0.93618
C          1.99956        0.34976       -1.24549
N          1.13444        0.33941       -2.30994
C         -0.24021        0.00352       -2.33888
O          3.19068        0.61174       -1.32258
O         -0.29954       -0.10525        1.49397
H          1.89951        0.43882        0.77755
H          1.60843        0.51288       -3.19154
C         -2.36400       -0.09117       -0.79473
H         -2.85464        0.78745       -1.24335
H         -2.66815       -0.14189        0.26605
H         -2.75756       -0.99588       -1.28999
H         -0.81790        0.47716       -3.14271
15
geom_20.gzmat
C          0.00000        0.00000        0.00000
N          1.40990        0.00000        0.00000
C         -0.87224        0.00000       -0.91371
C          1.98370        0.37024       -1.24912
N          1.11146        0.35760       -2.30667
C         -0.26261        0.00377       -2.33267
O          3.17114        0.64904       -1.33150
O         -0.27520       -0.11230        1.51471
H          1.90212        0.45911        0.76438
H          1.57964        0.54232       -3.18924
C         -2.37148       -0.09537       -0.76007
H         -2.86441        0.80865       -1.15244
H         -2.66452       -0.20479        0.29963
H         -2.77425       -0.96931       -1.30140
H         -0.84229        0.50133       -3.12079
